# Supplementary material for: Chromosomal and reproductive features of some Oriental and Australasian scale insects (Homoptera, Coccinea)
Source: Comp Cytogenet. 2020 Jul 20;14(3):339–52. doi: 10.3897/CompCytogen.v14i3.53367 (PMC7387363; doi:10.3897/CompCytogen.v14i3.53367)
Supplement: XML Treatment for Steatococcus samaraius [file CompCytogen.v14i3.53367-treatment1.xml]

<!DOCTYPE tp:taxon-treatment
  PUBLIC "-//TaxonX//DTD Taxonomic Treatment Publishing DTD v0 20100105//EN" "tax-treatment-NSO.dtd">
<tp:taxon-treatment xmlns:tp="http://www.plazi.org/taxpub"><tp:treatment-meta><kwd-group><label>Taxon classification</label><kwd><named-content xmlns:xlink="http://www.w3.org/1999/xlink" content-type="kingdom">Animalia</named-content></kwd><kwd><named-content xmlns:xlink="http://www.w3.org/1999/xlink" content-type="order">Hemiptera</named-content></kwd><kwd><named-content xmlns:xlink="http://www.w3.org/1999/xlink" content-type="family">Margarodidae</named-content></kwd></kwd-group><mixed-citation publication-type="journal"><person-group><name><surname>Gavrilov-Zimin</surname><given-names>Ilya A.</given-names></name></person-group><article-title>Chromosomal and reproductive features of some Oriental and Australasian scale insects (<tp:taxon-name><tp:taxon-name-part taxon-name-part-type="suborder">Homoptera</tp:taxon-name-part></tp:taxon-name>, <tp:taxon-name><tp:taxon-name-part taxon-name-part-type="infraorder">Coccinea</tp:taxon-name-part></tp:taxon-name>)</article-title><source>Comp Cytogenet</source><day>20</day><month>7</month><year>2020</year><volume>14</volume><issue>3</issue><fpage>339</fpage><lpage>352</lpage><pub-id pub-id-type="doi">10.3897/CompCytogen.v14i3.53367</pub-id></mixed-citation></tp:treatment-meta><tp:nomenclature><tp:taxon-name><object-id xmlns:xlink="http://www.w3.org/1999/xlink" content-type="arpha" xlink:type="simple">15D6DA82-30BA-5345-A134-6EBD0121B8D2</object-id>
              <tp:taxon-name-part taxon-name-part-type="genus" reg="Steatococcus">Steatococcus</tp:taxon-name-part>
              <tp:taxon-name-part taxon-name-part-type="species" reg="samaraius">samaraius</tp:taxon-name-part>
            </tp:taxon-name><tp:taxon-authority>Morrison, 1927</tp:taxon-authority><xref ref-type="fig" rid="F1">Figs 1a</xref><xref ref-type="fig" rid="F2">, 2</xref></tp:nomenclature><tp:treatment-sec sec-type="material" id="SECID0EOEAC"><title>Material.</title><p>K 922, Indonesia, Sulawesi, vicinity of Kendari, on twigs of undetermined bush, 10.XI.2011, I.A. Gavrilov-Zimin. K 1071, Malaysia, Borneo, Damai Peninsula, on inflorescences of palm tree (probably <italic><tp:taxon-name><tp:taxon-name-part taxon-name-part-type="genus" reg="Areca">Areca</tp:taxon-name-part> <tp:taxon-name-part taxon-name-part-type="species" reg="catechu">catechu</tp:taxon-name-part></tp:taxon-name></italic> Linnaeus, 1753), 14.I.2013, I.A. Gavrilov-Zimin.</p><fig id="F1" position="float" orientation="portrait"><object-id xmlns:xlink="http://www.w3.org/1999/xlink" content-type="arpha" xlink:type="simple">E77B1EA3-B073-5698-BA28-D8A1902AC8E7</object-id><label>Figure 1.</label><caption><p>Embryonic cells and chromosomes of the studied species (<tp:taxon-name><tp:taxon-name-part taxon-name-part-type="family">Margarodidae</tp:taxon-name-part></tp:taxon-name>, <tp:taxon-name><tp:taxon-name-part taxon-name-part-type="family">Pseudococcidae</tp:taxon-name-part></tp:taxon-name>, <tp:taxon-name><tp:taxon-name-part taxon-name-part-type="family">Eriococcidae</tp:taxon-name-part></tp:taxon-name>). <bold>a</bold><italic><tp:taxon-name><tp:taxon-name-part taxon-name-part-type="genus" reg="Steatococcus">Steatococcus</tp:taxon-name-part> <tp:taxon-name-part taxon-name-part-type="species" reg="samaraius">samaraius</tp:taxon-name-part></tp:taxon-name></italic> (2n = 4) <bold>b</bold><italic><tp:taxon-name><tp:taxon-name-part taxon-name-part-type="genus" reg="Antonina">Antonina</tp:taxon-name-part> <tp:taxon-name-part taxon-name-part-type="species" reg="parazonata">parazonata</tp:taxon-name-part></tp:taxon-name></italic> (2n = 30) <bold>c</bold><italic><tp:taxon-name><tp:taxon-name-part taxon-name-part-type="genus" reg="Antonina">A.</tp:taxon-name-part> <tp:taxon-name-part taxon-name-part-type="species" reg="vietnamensis">vietnamensis</tp:taxon-name-part></tp:taxon-name></italic> (2n = 20) <bold>d</bold><italic><tp:taxon-name><tp:taxon-name-part taxon-name-part-type="genus" reg="Mollicoccus">Mollicoccus</tp:taxon-name-part> <tp:taxon-name-part taxon-name-part-type="species" reg="guadalcanalanus">guadalcanalanus</tp:taxon-name-part></tp:taxon-name></italic> (2n = 10) <bold>e</bold><tp:taxon-name><tp:taxon-name-part taxon-name-part-type="genus" reg="Acanthococcus">Acanthococcus</tp:taxon-name-part> <tp:taxon-name-part taxon-name-part-type="infraspecific-rank">prope</tp:taxon-name-part> <tp:taxon-name-part taxon-name-part-type="species" reg="onukii">onukii</tp:taxon-name-part></tp:taxon-name> (2n = 16) <bold>f, g</bold><italic><tp:taxon-name><tp:taxon-name-part taxon-name-part-type="genus" reg="Gossypariella">Gossypariella</tp:taxon-name-part> <tp:taxon-name-part taxon-name-part-type="species" reg="siamensis">siamensis</tp:taxon-name-part></tp:taxon-name></italic> (2n = 16). <bold>g</bold> Shows interphase cells of male embryos with a Lecanoid heterochromatinization of the paternal set of chromosomes (arrowed in each cell). Scale bars: 10 µm.</p></caption><graphic xmlns:xlink="http://www.w3.org/1999/xlink" xlink:href="comparative_cytogenetics-14-339-g001.jpg" position="float" orientation="portrait" xlink:type="simple" id="oo_433336.jpg"><uri content-type="original_file" xlink:type="simple">https://binary.pensoft.net/fig/433336</uri></graphic></fig></tp:treatment-sec><tp:treatment-sec sec-type="New data" id="SECID0ENIAC"><title>New data.</title><p>2n = 4; hermaphroditism: the studied female-like ultimolarvae contain sperm bundles in the ovo-testicles. Early stages of embryogenesis (before anatrepsis) occur inside of ovary; then the eggs are laid in the marsupium, where the embryogenesis ends. Hermaphroditic reproductive system is generally similar to the usual female system in bisexual species of scale insects, but contains testicular parts, located between numerous ovarioles (Fig. <xref ref-type="fig" rid="F2">2</xref>).</p><fig id="F2" position="float" orientation="portrait"><object-id xmlns:xlink="http://www.w3.org/1999/xlink" content-type="arpha" xlink:type="simple">3B5F060F-C747-5310-9732-3E3DDCCC2FF5</object-id><label>Figure 2.</label><caption><p>General anatomy of the female (or female-like hermaphrodite in <italic><tp:taxon-name><tp:taxon-name-part taxon-name-part-type="genus" reg="Steatococcus">Steatococcus</tp:taxon-name-part> <tp:taxon-name-part taxon-name-part-type="species" reg="samaraius">samaraius</tp:taxon-name-part></tp:taxon-name></italic>) reproductive system in the studied species (<tp:taxon-name><tp:taxon-name-part taxon-name-part-type="family">Margarodidae</tp:taxon-name-part></tp:taxon-name>, <tp:taxon-name><tp:taxon-name-part taxon-name-part-type="family">Pseudococcidae</tp:taxon-name-part></tp:taxon-name>, <tp:taxon-name><tp:taxon-name-part taxon-name-part-type="family">Eriococcidae</tp:taxon-name-part></tp:taxon-name>).</p></caption><graphic xmlns:xlink="http://www.w3.org/1999/xlink" xlink:href="comparative_cytogenetics-14-339-g002.jpg" position="float" orientation="portrait" xlink:type="simple" id="oo_433337.jpg"><uri content-type="original_file" xlink:type="simple">https://binary.pensoft.net/fig/433337</uri></graphic></fig></tp:treatment-sec><tp:treatment-sec sec-type="comments" id="SECID0E5JAC"><title>Comments.</title><p>Hermaphroditism is an exceptionally rare phenomenon in <tp:taxon-name><tp:taxon-name-part taxon-name-part-type="class">Insecta</tp:taxon-name-part></tp:taxon-name> (see, for example, <xref ref-type="bibr" rid="B24">Royer 1975</xref>). Up to now hermaphroditic species are known for sure only in the scale insect tribe <tp:taxon-name><tp:taxon-name-part taxon-name-part-type="tribe">Iceryini</tp:taxon-name-part></tp:taxon-name> (<tp:taxon-name><tp:taxon-name-part taxon-name-part-type="family">Margarodidae</tp:taxon-name-part></tp:taxon-name>: <tp:taxon-name><tp:taxon-name-part taxon-name-part-type="family">Monophlebinae</tp:taxon-name-part></tp:taxon-name>) (<xref ref-type="bibr" rid="B18">Hughes-Schrader 1948</xref>, <xref ref-type="bibr" rid="B6">Gavrilov 2007</xref>, <xref ref-type="bibr" rid="B29">Gavrilov-Zimin 2018a</xref>). Previously, the presence of ovo-testicles in female-like diploid insects has been shown for <italic><tp:taxon-name><tp:taxon-name-part taxon-name-part-type="genus" reg="Icerya">Icerya</tp:taxon-name-part> <tp:taxon-name-part taxon-name-part-type="species" reg="bimaculata">bimaculata</tp:taxon-name-part></tp:taxon-name></italic> De Lotto, 1959 (Hughes-Shrader 1963), <italic><tp:taxon-name><tp:taxon-name-part taxon-name-part-type="genus" reg="Icerya">I.</tp:taxon-name-part> <tp:taxon-name-part taxon-name-part-type="species" reg="multicicatrices">multicicatrices</tp:taxon-name-part></tp:taxon-name></italic> (Kondo &amp; Unruh, 2009) (<xref ref-type="bibr" rid="B29">Gavrilov-Zimin 2018a</xref>: 27, 190) and <italic><tp:taxon-name><tp:taxon-name-part taxon-name-part-type="genus" reg="Icerya">I.</tp:taxon-name-part> <tp:taxon-name-part taxon-name-part-type="species" reg="purchasi">purchasi</tp:taxon-name-part></tp:taxon-name></italic> Maskell, 1879 (Schrader and Hughes-Schrader 1926, <xref ref-type="bibr" rid="B24">Royer 1975</xref>). Closely related genus <italic><tp:taxon-name><tp:taxon-name-part taxon-name-part-type="genus" reg="Steatococcus">Steatococcus</tp:taxon-name-part></tp:taxon-name></italic> Ferris, 1921 (18 species), which differs from <italic><tp:taxon-name><tp:taxon-name-part taxon-name-part-type="genus" reg="Icerya">Icerya</tp:taxon-name-part></tp:taxon-name></italic> Signoret, 1876 (45 species) by the presence of peculiar marsupium, was previously almost unstudied in respect of cytogenetics and reproductive biology, excluding the only American species, <italic><tp:taxon-name><tp:taxon-name-part taxon-name-part-type="genus" reg="Steatococcus">S.</tp:taxon-name-part> <tp:taxon-name-part taxon-name-part-type="species" reg="tuberculatus">tuberculatus</tp:taxon-name-part></tp:taxon-name></italic> Morrison, 1941. This species was investigated by Hughes-Schrader and Ris (1941) who found that it had 2n = 4 and reproduced bisexually with the appearance of haploid males via facultative parthenogenesis. Here, another species of the genus, <italic><tp:taxon-name><tp:taxon-name-part taxon-name-part-type="genus" reg="Steatococcus">S.</tp:taxon-name-part> <tp:taxon-name-part taxon-name-part-type="species" reg="samaraius">samaraius</tp:taxon-name-part></tp:taxon-name></italic>, a widely distributed Oriental and Australasian pest, was studied and the same chromosome number, 2n = 4, was discovered. However, males were totally absent in any populations of <italic><tp:taxon-name><tp:taxon-name-part taxon-name-part-type="genus" reg="Steatococcus">S.</tp:taxon-name-part> <tp:taxon-name-part taxon-name-part-type="species" reg="samaraius">samaraius</tp:taxon-name-part></tp:taxon-name></italic>, inspected by me in the different countries of the Oriental region and seem to have never been reported in the literature. The preparation of the mature females and larvae expectedly revealed a hermaphroditic condition of the reproductive system of <italic><tp:taxon-name><tp:taxon-name-part taxon-name-part-type="genus" reg="Steatococcus">S.</tp:taxon-name-part> <tp:taxon-name-part taxon-name-part-type="species" reg="samaraius">samaraius</tp:taxon-name-part></tp:taxon-name></italic>. Such a combination of hermaphroditism and haplo-diploidy in closely related species of one genus and even in different populations of the species (as is the case of <italic><tp:taxon-name><tp:taxon-name-part taxon-name-part-type="genus" reg="Icerya">Icerya</tp:taxon-name-part> <tp:taxon-name-part taxon-name-part-type="species" reg="purchasi">purchasi</tp:taxon-name-part></tp:taxon-name></italic>; Schrader &amp; Hughes-Schrader 1926) is a peculiar feature of the tribe <tp:taxon-name><tp:taxon-name-part taxon-name-part-type="tribe">Iceryini</tp:taxon-name-part></tp:taxon-name> (Hughes-Shrader, 1963, <xref ref-type="bibr" rid="B29">Gavrilov-Zimin 2018a</xref>). Some authors (<xref ref-type="bibr" rid="B28">Unruh and Gullan 2007</xref>) do not consider <italic><tp:taxon-name><tp:taxon-name-part taxon-name-part-type="genus" reg="Steatococcus">Steatococcus</tp:taxon-name-part></tp:taxon-name></italic> as a separate genus and place its species either in the genus <italic><tp:taxon-name><tp:taxon-name-part taxon-name-part-type="genus" reg="Icerya">Icerya</tp:taxon-name-part></tp:taxon-name></italic> or in another related genus <italic><tp:taxon-name><tp:taxon-name-part taxon-name-part-type="genus" reg="Crypticerya">Crypticerya</tp:taxon-name-part></tp:taxon-name></italic> Cockerell, 1895. However, such approach leads to the total overlapping of the generic diagnostic characters and to the practical impossibility of assigning newly described species to a certain genus (see <xref ref-type="bibr" rid="B29">Gavrilov-Zimin 2018a</xref>: 174, 184, <xref ref-type="bibr" rid="B13">Gavrilov-Zimin and Stekolshikov 2018</xref>).</p></tp:treatment-sec><ref-list><ref id="B24"><mixed-citation xmlns:xlink="http://www.w3.org/1999/xlink" xlink:type="simple"><person-group><name name-style="western"><surname>Royer</surname><given-names>M</given-names></name></person-group> (<year>1975</year>) <article-title>Hermaphroditism in Insects. Studies on <italic><tp:taxon-name><tp:taxon-name-part taxon-name-part-type="genus">Icerya</tp:taxon-name-part> <tp:taxon-name-part taxon-name-part-type="species">purchasi</tp:taxon-name-part></tp:taxon-name></italic>.</article-title> In: <person-group><name name-style="western"><surname>Reinboth</surname><given-names>R</given-names></name></person-group> (<role>Ed.</role>) <issue-title>Intersexuality in the Animal Kingdom.</issue-title><source>Springer, Berlin, Heidelberg</source>, <fpage>135</fpage>–<lpage>145</lpage>. <ext-link xlink:type="simple" ext-link-type="doi" xlink:href="10.1007/978-3-642-66069-6_14">https://doi.org/10.1007/978-3-642-66069-6_14</ext-link></mixed-citation></ref><ref id="B18"><mixed-citation xmlns:xlink="http://www.w3.org/1999/xlink" xlink:type="simple"><person-group><name name-style="western"><surname>Hughes-Schrader</surname><given-names>S</given-names></name></person-group> (<year>1948</year>) <article-title>Cytology of coccids (<tp:taxon-name><tp:taxon-name-part taxon-name-part-type="superfamily">Coccoidea</tp:taxon-name-part></tp:taxon-name>-<tp:taxon-name><tp:taxon-name-part taxon-name-part-type="suborder">Homoptera</tp:taxon-name-part></tp:taxon-name>).</article-title><source>Advances in Genetics</source><volume>2</volume>: <fpage>127</fpage>–<lpage>203</lpage>. <ext-link xlink:type="simple" ext-link-type="doi" xlink:href="10.1016/S0065-2660(08)60468-X">https://doi.org/10.1016/S0065-2660(08)60468-X</ext-link></mixed-citation></ref><ref id="B6"><mixed-citation xmlns:xlink="http://www.w3.org/1999/xlink" xlink:type="simple"><person-group><name name-style="western"><surname>Gavrilov</surname><given-names>IA</given-names></name></person-group> (<year>2007</year>) <article-title>A catalogue of chromosome numbers and genetic systems of scale insects (<tp:taxon-name><tp:taxon-name-part taxon-name-part-type="suborder">Homoptera</tp:taxon-name-part></tp:taxon-name>: <tp:taxon-name><tp:taxon-name-part taxon-name-part-type="infraorder">Coccinea</tp:taxon-name-part></tp:taxon-name>) of the world.</article-title><source>Israel Journal of Entomology</source><volume>37</volume>: <fpage>1</fpage>–<lpage>45</lpage>.</mixed-citation></ref><ref id="B29"><mixed-citation xmlns:xlink="http://www.w3.org/1999/xlink" xlink:type="simple"><person-group><name name-style="western"><surname>Gavrilov-Zimin</surname><given-names>IA</given-names></name></person-group> (<year>2018a</year>) <article-title>Ontogenesis, morphology and higher classification of archaecococcids (<tp:taxon-name><tp:taxon-name-part taxon-name-part-type="suborder">Homoptera</tp:taxon-name-part></tp:taxon-name>: <tp:taxon-name><tp:taxon-name-part taxon-name-part-type="infraorder">Coccinea</tp:taxon-name-part></tp:taxon-name>: Orthezioidea).</article-title><source>Zoosystematica Rossica (Supplementum 2)</source>. 260 pp. <ext-link xlink:type="simple" ext-link-type="doi" xlink:href="10.31610/zsr/2018.supl.2.1">https://doi.org/10.31610/zsr/2018.supl.2.1</ext-link></mixed-citation></ref><ref id="B28"><mixed-citation xmlns:xlink="http://www.w3.org/1999/xlink" xlink:type="simple"><person-group><name name-style="western"><surname>Unruh</surname><given-names>CM</given-names></name><name name-style="western"><surname>Gullan</surname><given-names>PJ</given-names></name></person-group> (<year>2007</year>) <article-title>Molecular data reveal convergent reproductive strategies in iceryine scale insects (<tp:taxon-name><tp:taxon-name-part taxon-name-part-type="order">Hemiptera</tp:taxon-name-part></tp:taxon-name>: <tp:taxon-name><tp:taxon-name-part taxon-name-part-type="superfamily">Coccoidea</tp:taxon-name-part></tp:taxon-name>: <tp:taxon-name><tp:taxon-name-part taxon-name-part-type="family">Monophlebidae</tp:taxon-name-part></tp:taxon-name>), allowing the re-interpretation of morphology and a revised generic classification.</article-title><source>Systematic Entomology</source><volume>33</volume>: <fpage>8</fpage>–<lpage>50</lpage>. <ext-link xlink:type="simple" ext-link-type="doi" xlink:href="10.1111/j.1365-3113.2007.00404.x">https://doi.org/10.1111/j.1365-3113.2007.00404.x</ext-link></mixed-citation></ref><ref id="B13"><mixed-citation xmlns:xlink="http://www.w3.org/1999/xlink" xlink:type="simple"><person-group><name name-style="western"><surname>Gavrilov-Zimin</surname><given-names>IA</given-names></name><name name-style="western"><surname>Stekolshikov</surname><given-names>AV</given-names></name></person-group> (<year>2018</year>) <article-title>A new species of the genus <italic><tp:taxon-name><tp:taxon-name-part taxon-name-part-type="genus">Steatococcus</tp:taxon-name-part></tp:taxon-name></italic> Ferris, 1921 (<tp:taxon-name><tp:taxon-name-part taxon-name-part-type="suborder">Homoptera</tp:taxon-name-part></tp:taxon-name>: <tp:taxon-name><tp:taxon-name-part taxon-name-part-type="infraorder">Coccinea</tp:taxon-name-part></tp:taxon-name>: <tp:taxon-name><tp:taxon-name-part taxon-name-part-type="family">Margarodidae</tp:taxon-name-part></tp:taxon-name>) with some additions to fauna of Republic of Mali.</article-title><source>Entomological Review</source><volume>98</volume>(<issue>7</issue>): <fpage>865</fpage>–<lpage>867</lpage>. <ext-link xlink:type="simple" ext-link-type="doi" xlink:href="10.1134/S0013873818070060">https://doi.org/10.1134/S0013873818070060</ext-link></mixed-citation></ref></ref-list></tp:taxon-treatment>
