# Supplementary material for: Chromosomal and reproductive features of some Oriental and Australasian scale insects (Homoptera, Coccinea)
Source: Comp Cytogenet. 2020 Jul 20;14(3):339–52. doi: 10.3897/CompCytogen.v14i3.53367 (PMC7387363; doi:10.3897/CompCytogen.v14i3.53367)
Supplement: XML Treatment for Antonina parazonata [file CompCytogen.v14i3.53367-treatment2.xml]

<!DOCTYPE tp:taxon-treatment
  PUBLIC "-//TaxonX//DTD Taxonomic Treatment Publishing DTD v0 20100105//EN" "tax-treatment-NSO.dtd">
<tp:taxon-treatment xmlns:tp="http://www.plazi.org/taxpub"><tp:treatment-meta><kwd-group><label>Taxon classification</label><kwd><named-content xmlns:xlink="http://www.w3.org/1999/xlink" content-type="kingdom">Animalia</named-content></kwd><kwd><named-content xmlns:xlink="http://www.w3.org/1999/xlink" content-type="order">Hemiptera</named-content></kwd><kwd><named-content xmlns:xlink="http://www.w3.org/1999/xlink" content-type="family">Pseudococcidae</named-content></kwd></kwd-group><mixed-citation publication-type="journal"><person-group><name><surname>Gavrilov-Zimin</surname><given-names>Ilya A.</given-names></name></person-group><article-title>Chromosomal and reproductive features of some Oriental and Australasian scale insects (<tp:taxon-name><tp:taxon-name-part taxon-name-part-type="suborder">Homoptera</tp:taxon-name-part></tp:taxon-name>, <tp:taxon-name><tp:taxon-name-part taxon-name-part-type="infraorder">Coccinea</tp:taxon-name-part></tp:taxon-name>)</article-title><source>Comp Cytogenet</source><day>20</day><month>7</month><year>2020</year><volume>14</volume><issue>3</issue><fpage>339</fpage><lpage>352</lpage><pub-id pub-id-type="doi">10.3897/CompCytogen.v14i3.53367</pub-id></mixed-citation></tp:treatment-meta><tp:nomenclature><tp:taxon-name><object-id xmlns:xlink="http://www.w3.org/1999/xlink" content-type="arpha" xlink:type="simple">87FA63D0-4F8A-5EA8-B8B2-F6D85ECB101C</object-id>
              <tp:taxon-name-part taxon-name-part-type="genus" reg="Antonina">Antonina</tp:taxon-name-part>
              <tp:taxon-name-part taxon-name-part-type="species" reg="parazonata">parazonata</tp:taxon-name-part>
            </tp:taxon-name><tp:taxon-authority>Williams, 2004</tp:taxon-authority><xref ref-type="fig" rid="F1">Figs 1b</xref><xref ref-type="fig" rid="F2">, 2</xref></tp:nomenclature><tp:treatment-sec sec-type="material" id="SECID0EXBAE"><title>Material.</title><p>K 1533, Thailand, Pai, the road to Mae Yen Luang waterfalls, on twigs of bamboo, 13.XI.2019, I.A. Gavrilov-Zimin.</p></tp:treatment-sec><tp:treatment-sec sec-type="New data" id="SECID0E3BAE"><title>New data.</title><p>2n = 30; bisexual reproduction with a Lecanoid heterochromatinization of paternal chromosomes in male embryos; complete ovoviviparity. Female reproductive system is similar to that of other studied mealybugs, i.e. with numerous ovarioles located on the paired oviducts, accessory glands attached to the proximal part of the common oviduct, and a spermatheca located at the same place as accessory glands (Fig. <xref ref-type="fig" rid="F2">2</xref>)</p></tp:treatment-sec><tp:treatment-sec sec-type="comments" id="SECID0EGCAE"><title>Comments.</title><p>Special study of cytogenetics and reproductive biology of the genus <italic>Antonina</italic> Signoret, 1875 and other “legless mealybugs” was done recently (<xref ref-type="bibr" rid="B9">Gavrilov-Zimin 2016</xref>). Nine species from 3 genera of legless mealybugs were considered in that paper based on original and literature data and a significant variation of chromosome number was shown: 2n = 10, 12, 16, 20, 22+ Bs, 24, 24 + Bs, and 30. <italic><tp:taxon-name><tp:taxon-name-part taxon-name-part-type="genus" reg="Antonina">Antonina</tp:taxon-name-part> <tp:taxon-name-part taxon-name-part-type="species" reg="parazonata">parazonata</tp:taxon-name-part></tp:taxon-name></italic>, studied here showed 2n = 30 as a species from the related monotypic genus <italic><tp:taxon-name><tp:taxon-name-part taxon-name-part-type="genus" reg="Komodesia">Komodesia</tp:taxon-name-part></tp:taxon-name></italic> Gavrilov, 2016, namely, <italic><tp:taxon-name><tp:taxon-name-part taxon-name-part-type="genus" reg="Komodesia">Komodesia</tp:taxon-name-part> <tp:taxon-name-part taxon-name-part-type="species" reg="circuliplurima">circuliplurima</tp:taxon-name-part></tp:taxon-name></italic> Gavrilov, 2016. For the genus <italic>Antonina</italic>, such a high chromosome number was revealed for the first time.</p><p><italic><tp:taxon-name><tp:taxon-name-part taxon-name-part-type="genus" reg="Antonina">A.</tp:taxon-name-part> <tp:taxon-name-part taxon-name-part-type="species" reg="parazonata">parazonata</tp:taxon-name-part></tp:taxon-name></italic> was previously known from the type localities in India only. It is the first record of this species for Thailand.</p></tp:treatment-sec><tp:treatment-sec><!--Section generated to contain objects referenced in tp:taxon-treatment.--><fig id="F1" position="float" orientation="portrait"><object-id xmlns:xlink="http://www.w3.org/1999/xlink" content-type="arpha" xlink:type="simple">E77B1EA3-B073-5698-BA28-D8A1902AC8E7</object-id><label>Figure 1.</label><caption><p>Embryonic cells and chromosomes of the studied species (<tp:taxon-name><tp:taxon-name-part taxon-name-part-type="family">Margarodidae</tp:taxon-name-part></tp:taxon-name>, <tp:taxon-name><tp:taxon-name-part taxon-name-part-type="family">Pseudococcidae</tp:taxon-name-part></tp:taxon-name>, <tp:taxon-name><tp:taxon-name-part taxon-name-part-type="family">Eriococcidae</tp:taxon-name-part></tp:taxon-name>). <bold>a</bold><italic><tp:taxon-name><tp:taxon-name-part taxon-name-part-type="genus" reg="Steatococcus">Steatococcus</tp:taxon-name-part> <tp:taxon-name-part taxon-name-part-type="species" reg="samaraius">samaraius</tp:taxon-name-part></tp:taxon-name></italic> (2n = 4) <bold>b</bold><italic><tp:taxon-name><tp:taxon-name-part taxon-name-part-type="genus" reg="Antonina">Antonina</tp:taxon-name-part> <tp:taxon-name-part taxon-name-part-type="species" reg="parazonata">parazonata</tp:taxon-name-part></tp:taxon-name></italic> (2n = 30) <bold>c</bold><italic><tp:taxon-name><tp:taxon-name-part taxon-name-part-type="genus" reg="Antonina">A.</tp:taxon-name-part> <tp:taxon-name-part taxon-name-part-type="species" reg="vietnamensis">vietnamensis</tp:taxon-name-part></tp:taxon-name></italic> (2n = 20) <bold>d</bold><italic><tp:taxon-name><tp:taxon-name-part taxon-name-part-type="genus" reg="Mollicoccus">Mollicoccus</tp:taxon-name-part> <tp:taxon-name-part taxon-name-part-type="species" reg="guadalcanalanus">guadalcanalanus</tp:taxon-name-part></tp:taxon-name></italic> (2n = 10) <bold>e</bold><tp:taxon-name><tp:taxon-name-part taxon-name-part-type="genus" reg="Acanthococcus">Acanthococcus</tp:taxon-name-part> <tp:taxon-name-part taxon-name-part-type="infraspecific-rank">prope</tp:taxon-name-part> <tp:taxon-name-part taxon-name-part-type="species" reg="onukii">onukii</tp:taxon-name-part></tp:taxon-name> (2n = 16) <bold>f, g</bold><italic><tp:taxon-name><tp:taxon-name-part taxon-name-part-type="genus" reg="Gossypariella">Gossypariella</tp:taxon-name-part> <tp:taxon-name-part taxon-name-part-type="species" reg="siamensis">siamensis</tp:taxon-name-part></tp:taxon-name></italic> (2n = 16). <bold>g</bold> Shows interphase cells of male embryos with a Lecanoid heterochromatinization of the paternal set of chromosomes (arrowed in each cell). Scale bars: 10 µm.</p></caption><graphic xmlns:xlink="http://www.w3.org/1999/xlink" xlink:href="comparative_cytogenetics-14-339-g001.jpg" position="float" orientation="portrait" xlink:type="simple" id="oo_433336.jpg"><uri content-type="original_file" xlink:type="simple">https://binary.pensoft.net/fig/433336</uri></graphic></fig><fig id="F2" position="float" orientation="portrait"><object-id xmlns:xlink="http://www.w3.org/1999/xlink" content-type="arpha" xlink:type="simple">3B5F060F-C747-5310-9732-3E3DDCCC2FF5</object-id><label>Figure 2.</label><caption><p>General anatomy of the female (or female-like hermaphrodite in <italic><tp:taxon-name><tp:taxon-name-part taxon-name-part-type="genus" reg="Steatococcus">Steatococcus</tp:taxon-name-part> <tp:taxon-name-part taxon-name-part-type="species" reg="samaraius">samaraius</tp:taxon-name-part></tp:taxon-name></italic>) reproductive system in the studied species (<tp:taxon-name><tp:taxon-name-part taxon-name-part-type="family">Margarodidae</tp:taxon-name-part></tp:taxon-name>, <tp:taxon-name><tp:taxon-name-part taxon-name-part-type="family">Pseudococcidae</tp:taxon-name-part></tp:taxon-name>, <tp:taxon-name><tp:taxon-name-part taxon-name-part-type="family">Eriococcidae</tp:taxon-name-part></tp:taxon-name>).</p></caption><graphic xmlns:xlink="http://www.w3.org/1999/xlink" xlink:href="comparative_cytogenetics-14-339-g002.jpg" position="float" orientation="portrait" xlink:type="simple" id="oo_433337.jpg"><uri content-type="original_file" xlink:type="simple">https://binary.pensoft.net/fig/433337</uri></graphic></fig></tp:treatment-sec><ref-list><ref id="B9"><mixed-citation xmlns:xlink="http://www.w3.org/1999/xlink" xlink:type="simple"><person-group><name name-style="western"><surname>Gavrilov-Zimin</surname><given-names>IA</given-names></name></person-group> (<year>2016</year>) <article-title>Cytogenetic and taxonomic studies of some legless mealybugs (<tp:taxon-name><tp:taxon-name-part taxon-name-part-type="suborder">Homoptera</tp:taxon-name-part></tp:taxon-name>: <tp:taxon-name><tp:taxon-name-part taxon-name-part-type="infraorder">Coccinea</tp:taxon-name-part></tp:taxon-name>: <tp:taxon-name><tp:taxon-name-part taxon-name-part-type="family">Pseudococcidae</tp:taxon-name-part></tp:taxon-name>).</article-title><source>Comparative Cytogenetics</source><volume>10</volume>(<issue>4</issue>): <fpage>587</fpage>–<lpage>601</lpage>. <ext-link xlink:type="simple" ext-link-type="doi" xlink:href="10.3897/compcytogen.v10i4.10503">https://doi.org/10.3897/compcytogen.v10i4.10503</ext-link></mixed-citation></ref></ref-list></tp:taxon-treatment>
