# Supplementary material for: Chromosomal and reproductive features of some Oriental and Australasian scale insects (Homoptera, Coccinea)
Source: Comp Cytogenet. 2020 Jul 20;14(3):339–52. doi: 10.3897/CompCytogen.v14i3.53367 (PMC7387363; doi:10.3897/CompCytogen.v14i3.53367)
Supplement: XML Treatment for Geococcus satellitum [file CompCytogen.v14i3.53367-treatment4.xml]

<!DOCTYPE tp:taxon-treatment
  PUBLIC "-//TaxonX//DTD Taxonomic Treatment Publishing DTD v0 20100105//EN" "tax-treatment-NSO.dtd">
<tp:taxon-treatment xmlns:tp="http://www.plazi.org/taxpub"><tp:treatment-meta><kwd-group><label>Taxon classification</label><kwd><named-content xmlns:xlink="http://www.w3.org/1999/xlink" content-type="kingdom">Animalia</named-content></kwd><kwd><named-content xmlns:xlink="http://www.w3.org/1999/xlink" content-type="order">Hemiptera</named-content></kwd><kwd><named-content xmlns:xlink="http://www.w3.org/1999/xlink" content-type="family">Pseudococcidae</named-content></kwd></kwd-group><mixed-citation publication-type="journal"><person-group><name><surname>Gavrilov-Zimin</surname><given-names>Ilya A.</given-names></name></person-group><article-title>Chromosomal and reproductive features of some Oriental and Australasian scale insects (<tp:taxon-name><tp:taxon-name-part taxon-name-part-type="suborder">Homoptera</tp:taxon-name-part></tp:taxon-name>, <tp:taxon-name><tp:taxon-name-part taxon-name-part-type="infraorder">Coccinea</tp:taxon-name-part></tp:taxon-name>)</article-title><source>Comp Cytogenet</source><day>20</day><month>7</month><year>2020</year><volume>14</volume><issue>3</issue><fpage>339</fpage><lpage>352</lpage><pub-id pub-id-type="doi">10.3897/CompCytogen.v14i3.53367</pub-id></mixed-citation></tp:treatment-meta><tp:nomenclature><tp:taxon-name><object-id xmlns:xlink="http://www.w3.org/1999/xlink" content-type="arpha" xlink:type="simple">E3F9D0BD-C12A-54C6-8B56-0A498B26A5AE</object-id>
              <tp:taxon-name-part taxon-name-part-type="genus" reg="Geococcus">Geococcus</tp:taxon-name-part>
              <tp:taxon-name-part taxon-name-part-type="species" reg="satellitum">satellitum</tp:taxon-name-part>
            </tp:taxon-name><tp:taxon-authority>Williams, 2004</tp:taxon-authority><xref ref-type="fig" rid="F2">Fig. 2</xref></tp:nomenclature><tp:treatment-sec sec-type="material" id="SECID0EWIAE"><title>Material.</title><p>K 1382, Laos, Pak Beng, on roots of dicotyledonous herb, 13.VI.2017, I.A. Gavrilov-Zimin.</p></tp:treatment-sec><tp:treatment-sec sec-type="New data" id="SECID0E2IAE"><title>New data.</title><p>All studied embryos from 3 available females were unsuitable for chromosomal studies due to numerous yolk inclusions. Eggs are laid in loose ovisac at the stage of anatrepsis suggesting incomplete ovoviviparity. Female reproductive system is characterized by an extremely small number of ovarioles and the absence of a spermatheca (Fig. <xref ref-type="fig" rid="F2">2</xref>).</p></tp:treatment-sec><tp:treatment-sec sec-type="comments" id="SECID0EFJAE"><title>Comments.</title><p>Up to now, the genus <italic><tp:taxon-name><tp:taxon-name-part taxon-name-part-type="genus" reg="Geococcus">Geococcus</tp:taxon-name-part></tp:taxon-name></italic> Green, 1902 (14 species) has not been studied in terms of cytogenetics and reproductive biology. This is the case with most other related genera of tribe <tp:taxon-name><tp:taxon-name-part taxon-name-part-type="tribe">Rhizoecini</tp:taxon-name-part></tp:taxon-name> (or group of the genus <italic><tp:taxon-name><tp:taxon-name-part taxon-name-part-type="genus" reg="Rhizoecus">Rhizoecus</tp:taxon-name-part></tp:taxon-name></italic> Künckel d’Herculais, 1878). Diploid chromosome numbers, 8, 10, and 12, are known only for 5 species of <italic><tp:taxon-name><tp:taxon-name-part taxon-name-part-type="genus" reg="Rhizoecus">Rhizoecus</tp:taxon-name-part></tp:taxon-name></italic> (Danzig &amp; Gavrilov-Zimin 2015: 428–429); all these species are characterized by a Lecanoid genetic system and bisexual reproduction.</p><p><italic><tp:taxon-name><tp:taxon-name-part taxon-name-part-type="genus" reg="Geococcus">G.</tp:taxon-name-part> <tp:taxon-name-part taxon-name-part-type="species" reg="satellitum">satellitum</tp:taxon-name-part></tp:taxon-name></italic> was previously known from the type localities in China and Thailand only. This is the first record of this species for Laos.</p></tp:treatment-sec><tp:treatment-sec><!--Section generated to contain objects referenced in tp:taxon-treatment.--><fig id="F2" position="float" orientation="portrait"><object-id xmlns:xlink="http://www.w3.org/1999/xlink" content-type="arpha" xlink:type="simple">3B5F060F-C747-5310-9732-3E3DDCCC2FF5</object-id><label>Figure 2.</label><caption><p>General anatomy of the female (or female-like hermaphrodite in <italic><tp:taxon-name><tp:taxon-name-part taxon-name-part-type="genus" reg="Steatococcus">Steatococcus</tp:taxon-name-part> <tp:taxon-name-part taxon-name-part-type="species" reg="samaraius">samaraius</tp:taxon-name-part></tp:taxon-name></italic>) reproductive system in the studied species (<tp:taxon-name><tp:taxon-name-part taxon-name-part-type="family">Margarodidae</tp:taxon-name-part></tp:taxon-name>, <tp:taxon-name><tp:taxon-name-part taxon-name-part-type="family">Pseudococcidae</tp:taxon-name-part></tp:taxon-name>, <tp:taxon-name><tp:taxon-name-part taxon-name-part-type="family">Eriococcidae</tp:taxon-name-part></tp:taxon-name>).</p></caption><graphic xmlns:xlink="http://www.w3.org/1999/xlink" xlink:href="comparative_cytogenetics-14-339-g002.jpg" position="float" orientation="portrait" xlink:type="simple" id="oo_433337.jpg"><uri content-type="original_file" xlink:type="simple">https://binary.pensoft.net/fig/433337</uri></graphic></fig></tp:treatment-sec></tp:taxon-treatment>
