# Supplementary material for: Chromosomal and reproductive features of some Oriental and Australasian scale insects (Homoptera, Coccinea)
Source: Comp Cytogenet. 2020 Jul 20;14(3):339–52. doi: 10.3897/CompCytogen.v14i3.53367 (PMC7387363; doi:10.3897/CompCytogen.v14i3.53367)
Supplement: XML Treatment for Mollicoccus guadalcanalanus [file CompCytogen.v14i3.53367-treatment5.xml]

<!DOCTYPE tp:taxon-treatment
  PUBLIC "-//TaxonX//DTD Taxonomic Treatment Publishing DTD v0 20100105//EN" "tax-treatment-NSO.dtd">
<tp:taxon-treatment xmlns:tp="http://www.plazi.org/taxpub"><tp:treatment-meta><kwd-group><label>Taxon classification</label><kwd><named-content xmlns:xlink="http://www.w3.org/1999/xlink" content-type="kingdom">Animalia</named-content></kwd><kwd><named-content xmlns:xlink="http://www.w3.org/1999/xlink" content-type="order">Hemiptera</named-content></kwd><kwd><named-content xmlns:xlink="http://www.w3.org/1999/xlink" content-type="family">Pseudococcidae</named-content></kwd></kwd-group><mixed-citation publication-type="journal"><person-group><name><surname>Gavrilov-Zimin</surname><given-names>Ilya A.</given-names></name></person-group><article-title>Chromosomal and reproductive features of some Oriental and Australasian scale insects (<tp:taxon-name><tp:taxon-name-part taxon-name-part-type="suborder">Homoptera</tp:taxon-name-part></tp:taxon-name>, <tp:taxon-name><tp:taxon-name-part taxon-name-part-type="infraorder">Coccinea</tp:taxon-name-part></tp:taxon-name>)</article-title><source>Comp Cytogenet</source><day>20</day><month>7</month><year>2020</year><volume>14</volume><issue>3</issue><fpage>339</fpage><lpage>352</lpage><pub-id pub-id-type="doi">10.3897/CompCytogen.v14i3.53367</pub-id></mixed-citation></tp:treatment-meta><tp:nomenclature><tp:taxon-name><object-id xmlns:xlink="http://www.w3.org/1999/xlink" content-type="arpha" xlink:type="simple">9207C031-09E5-5FC5-A472-175F3CA0A509</object-id>
              <tp:taxon-name-part taxon-name-part-type="genus" reg="Mollicoccus">Mollicoccus</tp:taxon-name-part>
              <tp:taxon-name-part taxon-name-part-type="species" reg="guadalcanalanus">guadalcanalanus</tp:taxon-name-part>
            </tp:taxon-name><tp:taxon-authority>Williams, 1960</tp:taxon-authority><xref ref-type="fig" rid="F1">Figs 1d</xref><xref ref-type="fig" rid="F2">, 2</xref></tp:nomenclature><tp:treatment-sec sec-type="material" id="SECID0E5LAE"><title>Material.</title><p>K 917, Indonesia, New Guinea, Manokwari, forest near the airport, on leaves of undetermined dicotyledonous herb, 8.XI. 2011, I.A. Gavrilov-Zimin.</p></tp:treatment-sec><tp:treatment-sec sec-type="New data" id="SECID0EDMAE"><title>New data.</title><p>2n = 10; bisexual reproduction with a Lecanoid heterochromatinization in male embryos; eggs are laid in loose ovisac at stage of anatrepsis suggesting incomplete ovoviviparity. Female reproductive system is similar in general details to that of <italic><tp:taxon-name><tp:taxon-name-part taxon-name-part-type="genus" reg="Geococcus">Geococcus</tp:taxon-name-part> <tp:taxon-name-part taxon-name-part-type="species" reg="satellitum">satellitum</tp:taxon-name-part></tp:taxon-name></italic> (Fig. <xref ref-type="fig" rid="F2">2</xref>).</p></tp:treatment-sec><tp:treatment-sec sec-type="comments" id="SECID0EYMAE"><title>Comments.</title><p>These are the first cytogenetic and reproductive data for monotypic Australasian genus <italic><tp:taxon-name><tp:taxon-name-part taxon-name-part-type="genus" reg="Mollicoccus">Mollicoccus</tp:taxon-name-part></tp:taxon-name></italic> Williams, 1960. The diploid number 10 is considered a modal chromosome number for the family <tp:taxon-name><tp:taxon-name-part taxon-name-part-type="family">Pseudococcidae</tp:taxon-name-part></tp:taxon-name> as a whole (<xref ref-type="bibr" rid="B23">Nur 1980</xref>, <xref ref-type="bibr" rid="B6">Gavrilov 2007</xref>, <xref ref-type="bibr" rid="B14">Gavrilov-Zimin et al. 2015</xref>).</p></tp:treatment-sec><tp:treatment-sec><!--Section generated to contain objects referenced in tp:taxon-treatment.--><fig id="F1" position="float" orientation="portrait"><object-id xmlns:xlink="http://www.w3.org/1999/xlink" content-type="arpha" xlink:type="simple">E77B1EA3-B073-5698-BA28-D8A1902AC8E7</object-id><label>Figure 1.</label><caption><p>Embryonic cells and chromosomes of the studied species (<tp:taxon-name><tp:taxon-name-part taxon-name-part-type="family">Margarodidae</tp:taxon-name-part></tp:taxon-name>, <tp:taxon-name><tp:taxon-name-part taxon-name-part-type="family">Pseudococcidae</tp:taxon-name-part></tp:taxon-name>, <tp:taxon-name><tp:taxon-name-part taxon-name-part-type="family">Eriococcidae</tp:taxon-name-part></tp:taxon-name>). <bold>a</bold><italic><tp:taxon-name><tp:taxon-name-part taxon-name-part-type="genus" reg="Steatococcus">Steatococcus</tp:taxon-name-part> <tp:taxon-name-part taxon-name-part-type="species" reg="samaraius">samaraius</tp:taxon-name-part></tp:taxon-name></italic> (2n = 4) <bold>b</bold><italic><tp:taxon-name><tp:taxon-name-part taxon-name-part-type="genus" reg="Antonina">Antonina</tp:taxon-name-part> <tp:taxon-name-part taxon-name-part-type="species" reg="parazonata">parazonata</tp:taxon-name-part></tp:taxon-name></italic> (2n = 30) <bold>c</bold><italic><tp:taxon-name><tp:taxon-name-part taxon-name-part-type="genus" reg="Antonina">A.</tp:taxon-name-part> <tp:taxon-name-part taxon-name-part-type="species" reg="vietnamensis">vietnamensis</tp:taxon-name-part></tp:taxon-name></italic> (2n = 20) <bold>d</bold><italic><tp:taxon-name><tp:taxon-name-part taxon-name-part-type="genus" reg="Mollicoccus">Mollicoccus</tp:taxon-name-part> <tp:taxon-name-part taxon-name-part-type="species" reg="guadalcanalanus">guadalcanalanus</tp:taxon-name-part></tp:taxon-name></italic> (2n = 10) <bold>e</bold><tp:taxon-name><tp:taxon-name-part taxon-name-part-type="genus" reg="Acanthococcus">Acanthococcus</tp:taxon-name-part> <tp:taxon-name-part taxon-name-part-type="infraspecific-rank">prope</tp:taxon-name-part> <tp:taxon-name-part taxon-name-part-type="species" reg="onukii">onukii</tp:taxon-name-part></tp:taxon-name> (2n = 16) <bold>f, g</bold><italic><tp:taxon-name><tp:taxon-name-part taxon-name-part-type="genus" reg="Gossypariella">Gossypariella</tp:taxon-name-part> <tp:taxon-name-part taxon-name-part-type="species" reg="siamensis">siamensis</tp:taxon-name-part></tp:taxon-name></italic> (2n = 16). <bold>g</bold> Shows interphase cells of male embryos with a Lecanoid heterochromatinization of the paternal set of chromosomes (arrowed in each cell). Scale bars: 10 µm.</p></caption><graphic xmlns:xlink="http://www.w3.org/1999/xlink" xlink:href="comparative_cytogenetics-14-339-g001.jpg" position="float" orientation="portrait" xlink:type="simple" id="oo_433336.jpg"><uri content-type="original_file" xlink:type="simple">https://binary.pensoft.net/fig/433336</uri></graphic></fig><fig id="F2" position="float" orientation="portrait"><object-id xmlns:xlink="http://www.w3.org/1999/xlink" content-type="arpha" xlink:type="simple">3B5F060F-C747-5310-9732-3E3DDCCC2FF5</object-id><label>Figure 2.</label><caption><p>General anatomy of the female (or female-like hermaphrodite in <italic><tp:taxon-name><tp:taxon-name-part taxon-name-part-type="genus" reg="Steatococcus">Steatococcus</tp:taxon-name-part> <tp:taxon-name-part taxon-name-part-type="species" reg="samaraius">samaraius</tp:taxon-name-part></tp:taxon-name></italic>) reproductive system in the studied species (<tp:taxon-name><tp:taxon-name-part taxon-name-part-type="family">Margarodidae</tp:taxon-name-part></tp:taxon-name>, <tp:taxon-name><tp:taxon-name-part taxon-name-part-type="family">Pseudococcidae</tp:taxon-name-part></tp:taxon-name>, <tp:taxon-name><tp:taxon-name-part taxon-name-part-type="family">Eriococcidae</tp:taxon-name-part></tp:taxon-name>).</p></caption><graphic xmlns:xlink="http://www.w3.org/1999/xlink" xlink:href="comparative_cytogenetics-14-339-g002.jpg" position="float" orientation="portrait" xlink:type="simple" id="oo_433337.jpg"><uri content-type="original_file" xlink:type="simple">https://binary.pensoft.net/fig/433337</uri></graphic></fig></tp:treatment-sec><ref-list><ref id="B23"><mixed-citation xmlns:xlink="http://www.w3.org/1999/xlink" xlink:type="simple"><person-group><name name-style="western"><surname>Nur</surname><given-names>U</given-names></name></person-group> (<year>1980</year>) <article-title>Evolution of unusual chromosome systems in scale insects (<tp:taxon-name><tp:taxon-name-part taxon-name-part-type="superfamily">Coccoidea</tp:taxon-name-part></tp:taxon-name>: <tp:taxon-name><tp:taxon-name-part taxon-name-part-type="suborder">Homoptera</tp:taxon-name-part></tp:taxon-name>).</article-title> In: <person-group><name name-style="western"><surname>Blackman</surname><given-names>RL</given-names></name><name name-style="western"><surname>Hewitt</surname><given-names>GM</given-names></name><name name-style="western"><surname>Ashburner</surname><given-names>M</given-names></name></person-group> (<role>Eds</role>) <issue-title>Insect Cytogenetics.</issue-title><source>London</source>, <fpage>97</fpage>–<lpage>117</lpage>.</mixed-citation></ref><ref id="B6"><mixed-citation xmlns:xlink="http://www.w3.org/1999/xlink" xlink:type="simple"><person-group><name name-style="western"><surname>Gavrilov</surname><given-names>IA</given-names></name></person-group> (<year>2007</year>) <article-title>A catalogue of chromosome numbers and genetic systems of scale insects (<tp:taxon-name><tp:taxon-name-part taxon-name-part-type="suborder">Homoptera</tp:taxon-name-part></tp:taxon-name>: <tp:taxon-name><tp:taxon-name-part taxon-name-part-type="infraorder">Coccinea</tp:taxon-name-part></tp:taxon-name>) of the world.</article-title><source>Israel Journal of Entomology</source><volume>37</volume>: <fpage>1</fpage>–<lpage>45</lpage>.</mixed-citation></ref><ref id="B14"><mixed-citation xmlns:xlink="http://www.w3.org/1999/xlink" xlink:type="simple"><person-group><name name-style="western"><surname>Gavrilov-Zimin</surname><given-names>IA</given-names></name><name name-style="western"><surname>Stekolshikov</surname><given-names>AV</given-names></name><name name-style="western"><surname>Gautam</surname><given-names>DC</given-names></name></person-group> (<year>2015</year>) <article-title>General trends of chromosomal evolution in <tp:taxon-name><tp:taxon-name-part taxon-name-part-type="above-genus">Aphidococca</tp:taxon-name-part></tp:taxon-name> (<tp:taxon-name><tp:taxon-name-part taxon-name-part-type="class">Insecta</tp:taxon-name-part></tp:taxon-name>, <tp:taxon-name><tp:taxon-name-part taxon-name-part-type="suborder">Homoptera</tp:taxon-name-part></tp:taxon-name>, <tp:taxon-name><tp:taxon-name-part taxon-name-part-type="infraorder">Aphidinea</tp:taxon-name-part></tp:taxon-name> + <tp:taxon-name><tp:taxon-name-part taxon-name-part-type="infraorder">Coccinea</tp:taxon-name-part></tp:taxon-name>).</article-title><source>Comparative Cytogenetics</source><volume>9</volume>(<issue>3</issue>): <fpage>335</fpage>–<lpage>422</lpage>. <ext-link xlink:type="simple" ext-link-type="doi" xlink:href="10.3897/CompCytogen.v9i3.4930">https://doi.org/10.3897/CompCytogen.v9i3.4930</ext-link></mixed-citation></ref></ref-list></tp:taxon-treatment>
