# Supplementary material for: Chromosomal and reproductive features of some Oriental and Australasian scale insects (Homoptera, Coccinea)
Source: Comp Cytogenet. 2020 Jul 20;14(3):339–52. doi: 10.3897/CompCytogen.v14i3.53367 (PMC7387363; doi:10.3897/CompCytogen.v14i3.53367)
Supplement: XML Treatment for Gossypariella siamensis [file CompCytogen.v14i3.53367-treatment7.xml]

<!DOCTYPE tp:taxon-treatment
  PUBLIC "-//TaxonX//DTD Taxonomic Treatment Publishing DTD v0 20100105//EN" "tax-treatment-NSO.dtd">
<tp:taxon-treatment xmlns:tp="http://www.plazi.org/taxpub"><tp:treatment-meta><kwd-group><label>Taxon classification</label><kwd><named-content xmlns:xlink="http://www.w3.org/1999/xlink" content-type="kingdom">Animalia</named-content></kwd><kwd><named-content xmlns:xlink="http://www.w3.org/1999/xlink" content-type="order">Hemiptera</named-content></kwd><kwd><named-content xmlns:xlink="http://www.w3.org/1999/xlink" content-type="family">Eriococcidae</named-content></kwd></kwd-group><mixed-citation publication-type="journal"><person-group><name><surname>Gavrilov-Zimin</surname><given-names>Ilya A.</given-names></name></person-group><article-title>Chromosomal and reproductive features of some Oriental and Australasian scale insects (<tp:taxon-name><tp:taxon-name-part taxon-name-part-type="suborder">Homoptera</tp:taxon-name-part></tp:taxon-name>, <tp:taxon-name><tp:taxon-name-part taxon-name-part-type="infraorder">Coccinea</tp:taxon-name-part></tp:taxon-name>)</article-title><source>Comp Cytogenet</source><day>20</day><month>7</month><year>2020</year><volume>14</volume><issue>3</issue><fpage>339</fpage><lpage>352</lpage><pub-id pub-id-type="doi">10.3897/CompCytogen.v14i3.53367</pub-id></mixed-citation></tp:treatment-meta><tp:nomenclature><tp:taxon-name><object-id xmlns:xlink="http://www.w3.org/1999/xlink" content-type="arpha" xlink:type="simple">FC64B7CD-4B5E-5352-A070-0785017FA285</object-id>
              <tp:taxon-name-part taxon-name-part-type="genus" reg="Gossypariella">Gossypariella</tp:taxon-name-part>
              <tp:taxon-name-part taxon-name-part-type="species" reg="siamensis">siamensis</tp:taxon-name-part>
            </tp:taxon-name><tp:taxon-authority>(Takahashi, 1942)</tp:taxon-authority><xref ref-type="fig" rid="F1">Figs 1f–g</xref><xref ref-type="fig" rid="F2">, 2</xref><xref ref-type="fig" rid="F5">, 5a</xref></tp:nomenclature><tp:treatment-sec sec-type="material" id="SECID0E3TAE"><title>Material.</title><p>K 1521, Thailand, Chiang Mai, city street near the University, on branches and twigs of an undetermined dicotyledonous tree, probably <italic><tp:taxon-name><tp:taxon-name-part taxon-name-part-type="genus" reg="Ficus">Ficus</tp:taxon-name-part></tp:taxon-name></italic> sp., 9.XI.2019, I.A. Gavrilov-Zimin.</p></tp:treatment-sec><tp:treatment-sec sec-type="New data" id="SECID0EJUAE"><title>New data.</title><p>2n = 16; bisexual reproduction with a Lecanoid heterochromatinization in male embryos. Complete ovoviviparity. Female reproductive system is similar with that in the previous species, but accessory glands are located in the middle part of the common oviduct (Fig. <xref ref-type="fig" rid="F2">2</xref>).</p></tp:treatment-sec><tp:treatment-sec sec-type="comments" id="SECID0ETUAE"><title>Comments.</title><p>The genus <italic><tp:taxon-name><tp:taxon-name-part taxon-name-part-type="genus" reg="Gossypariella">Gossypariella</tp:taxon-name-part></tp:taxon-name></italic> Borchsenius, 1960 includes 4 species distributed in the Oriental region. <italic><tp:taxon-name><tp:taxon-name-part taxon-name-part-type="genus" reg="Gossypariella">G.</tp:taxon-name-part> <tp:taxon-name-part taxon-name-part-type="species" reg="siamensis">siamensis</tp:taxon-name-part></tp:taxon-name></italic> is the first species of the genus studied cytogenetically.</p></tp:treatment-sec><tp:treatment-sec><!--Section generated to contain objects referenced in tp:taxon-treatment.--><fig id="F1" position="float" orientation="portrait"><object-id xmlns:xlink="http://www.w3.org/1999/xlink" content-type="arpha" xlink:type="simple">E77B1EA3-B073-5698-BA28-D8A1902AC8E7</object-id><label>Figure 1.</label><caption><p>Embryonic cells and chromosomes of the studied species (<tp:taxon-name><tp:taxon-name-part taxon-name-part-type="family">Margarodidae</tp:taxon-name-part></tp:taxon-name>, <tp:taxon-name><tp:taxon-name-part taxon-name-part-type="family">Pseudococcidae</tp:taxon-name-part></tp:taxon-name>, <tp:taxon-name><tp:taxon-name-part taxon-name-part-type="family">Eriococcidae</tp:taxon-name-part></tp:taxon-name>). <bold>a</bold><italic><tp:taxon-name><tp:taxon-name-part taxon-name-part-type="genus" reg="Steatococcus">Steatococcus</tp:taxon-name-part> <tp:taxon-name-part taxon-name-part-type="species" reg="samaraius">samaraius</tp:taxon-name-part></tp:taxon-name></italic> (2n = 4) <bold>b</bold><italic><tp:taxon-name><tp:taxon-name-part taxon-name-part-type="genus" reg="Antonina">Antonina</tp:taxon-name-part> <tp:taxon-name-part taxon-name-part-type="species" reg="parazonata">parazonata</tp:taxon-name-part></tp:taxon-name></italic> (2n = 30) <bold>c</bold><italic><tp:taxon-name><tp:taxon-name-part taxon-name-part-type="genus" reg="Antonina">A.</tp:taxon-name-part> <tp:taxon-name-part taxon-name-part-type="species" reg="vietnamensis">vietnamensis</tp:taxon-name-part></tp:taxon-name></italic> (2n = 20) <bold>d</bold><italic><tp:taxon-name><tp:taxon-name-part taxon-name-part-type="genus" reg="Mollicoccus">Mollicoccus</tp:taxon-name-part> <tp:taxon-name-part taxon-name-part-type="species" reg="guadalcanalanus">guadalcanalanus</tp:taxon-name-part></tp:taxon-name></italic> (2n = 10) <bold>e</bold><tp:taxon-name><tp:taxon-name-part taxon-name-part-type="genus" reg="Acanthococcus">Acanthococcus</tp:taxon-name-part> <tp:taxon-name-part taxon-name-part-type="infraspecific-rank">prope</tp:taxon-name-part> <tp:taxon-name-part taxon-name-part-type="species" reg="onukii">onukii</tp:taxon-name-part></tp:taxon-name> (2n = 16) <bold>f, g</bold><italic><tp:taxon-name><tp:taxon-name-part taxon-name-part-type="genus" reg="Gossypariella">Gossypariella</tp:taxon-name-part> <tp:taxon-name-part taxon-name-part-type="species" reg="siamensis">siamensis</tp:taxon-name-part></tp:taxon-name></italic> (2n = 16). <bold>g</bold> Shows interphase cells of male embryos with a Lecanoid heterochromatinization of the paternal set of chromosomes (arrowed in each cell). Scale bars: 10 µm.</p></caption><graphic xmlns:xlink="http://www.w3.org/1999/xlink" xlink:href="comparative_cytogenetics-14-339-g001.jpg" position="float" orientation="portrait" xlink:type="simple" id="oo_433336.jpg"><uri content-type="original_file" xlink:type="simple">https://binary.pensoft.net/fig/433336</uri></graphic></fig><fig id="F2" position="float" orientation="portrait"><object-id xmlns:xlink="http://www.w3.org/1999/xlink" content-type="arpha" xlink:type="simple">3B5F060F-C747-5310-9732-3E3DDCCC2FF5</object-id><label>Figure 2.</label><caption><p>General anatomy of the female (or female-like hermaphrodite in <italic><tp:taxon-name><tp:taxon-name-part taxon-name-part-type="genus" reg="Steatococcus">Steatococcus</tp:taxon-name-part> <tp:taxon-name-part taxon-name-part-type="species" reg="samaraius">samaraius</tp:taxon-name-part></tp:taxon-name></italic>) reproductive system in the studied species (<tp:taxon-name><tp:taxon-name-part taxon-name-part-type="family">Margarodidae</tp:taxon-name-part></tp:taxon-name>, <tp:taxon-name><tp:taxon-name-part taxon-name-part-type="family">Pseudococcidae</tp:taxon-name-part></tp:taxon-name>, <tp:taxon-name><tp:taxon-name-part taxon-name-part-type="family">Eriococcidae</tp:taxon-name-part></tp:taxon-name>).</p></caption><graphic xmlns:xlink="http://www.w3.org/1999/xlink" xlink:href="comparative_cytogenetics-14-339-g002.jpg" position="float" orientation="portrait" xlink:type="simple" id="oo_433337.jpg"><uri content-type="original_file" xlink:type="simple">https://binary.pensoft.net/fig/433337</uri></graphic></fig><fig id="F5" position="float" orientation="portrait"><object-id xmlns:xlink="http://www.w3.org/1999/xlink" content-type="arpha" xlink:type="simple">646AE0A1-ADBA-5C2C-900A-985010D81D68</object-id><label>Figure 5.</label><caption><p>Females of some species on twigs of host plants. <bold>a</bold><italic><tp:taxon-name><tp:taxon-name-part taxon-name-part-type="genus" reg="Gossypariella">Gossypariella</tp:taxon-name-part> <tp:taxon-name-part taxon-name-part-type="species" reg="siamensis">siamensis</tp:taxon-name-part></tp:taxon-name></italic><bold>b</bold><italic><tp:taxon-name><tp:taxon-name-part taxon-name-part-type="genus" reg="Megapulvinaria">Megapulvinaria</tp:taxon-name-part> <tp:taxon-name-part taxon-name-part-type="species" reg="maxima">maxima</tp:taxon-name-part></tp:taxon-name></italic><bold>c</bold><italic><tp:taxon-name><tp:taxon-name-part taxon-name-part-type="genus" reg="Megalocryptes">Megalocryptes</tp:taxon-name-part> <tp:taxon-name-part taxon-name-part-type="species" reg="buteae">buteae</tp:taxon-name-part></tp:taxon-name></italic> (with a colony of <italic><tp:taxon-name><tp:taxon-name-part taxon-name-part-type="genus" reg="Kerria">Kerria</tp:taxon-name-part></tp:taxon-name></italic> sp. at the background) <bold>d</bold><italic><tp:taxon-name><tp:taxon-name-part taxon-name-part-type="genus" reg="Saccharolecanium">Saccharolecanium</tp:taxon-name-part> <tp:taxon-name-part taxon-name-part-type="species" reg="krugeri">krugeri</tp:taxon-name-part></tp:taxon-name></italic>.</p></caption><graphic xmlns:xlink="http://www.w3.org/1999/xlink" xlink:href="comparative_cytogenetics-14-339-g005.jpg" position="float" orientation="portrait" xlink:type="simple" id="oo_433340.jpg"><uri content-type="original_file" xlink:type="simple">https://binary.pensoft.net/fig/433340</uri></graphic></fig></tp:treatment-sec></tp:taxon-treatment>
