# Supplementary material for: Chromosomal and reproductive features of some Oriental and Australasian scale insects (Homoptera, Coccinea)
Source: Comp Cytogenet. 2020 Jul 20;14(3):339–52. doi: 10.3897/CompCytogen.v14i3.53367 (PMC7387363; doi:10.3897/CompCytogen.v14i3.53367)
Supplement: XML Treatment for Coccus viridis [file CompCytogen.v14i3.53367-treatment8.xml]

<!DOCTYPE tp:taxon-treatment
  PUBLIC "-//TaxonX//DTD Taxonomic Treatment Publishing DTD v0 20100105//EN" "tax-treatment-NSO.dtd">
<tp:taxon-treatment xmlns:tp="http://www.plazi.org/taxpub"><tp:treatment-meta><kwd-group><label>Taxon classification</label><kwd><named-content xmlns:xlink="http://www.w3.org/1999/xlink" content-type="kingdom">Animalia</named-content></kwd><kwd><named-content xmlns:xlink="http://www.w3.org/1999/xlink" content-type="order">Hemiptera</named-content></kwd><kwd><named-content xmlns:xlink="http://www.w3.org/1999/xlink" content-type="family">Coccidae</named-content></kwd></kwd-group><mixed-citation publication-type="journal"><person-group><name><surname>Gavrilov-Zimin</surname><given-names>Ilya A.</given-names></name></person-group><article-title>Chromosomal and reproductive features of some Oriental and Australasian scale insects (<tp:taxon-name><tp:taxon-name-part taxon-name-part-type="suborder">Homoptera</tp:taxon-name-part></tp:taxon-name>, <tp:taxon-name><tp:taxon-name-part taxon-name-part-type="infraorder">Coccinea</tp:taxon-name-part></tp:taxon-name>)</article-title><source>Comp Cytogenet</source><day>20</day><month>7</month><year>2020</year><volume>14</volume><issue>3</issue><fpage>339</fpage><lpage>352</lpage><pub-id pub-id-type="doi">10.3897/CompCytogen.v14i3.53367</pub-id></mixed-citation></tp:treatment-meta><tp:nomenclature><tp:taxon-name><object-id xmlns:xlink="http://www.w3.org/1999/xlink" content-type="arpha" xlink:type="simple">C7E5B425-7483-5FCB-B95F-E643E84A9C09</object-id>
              <tp:taxon-name-part taxon-name-part-type="genus" reg="Coccus">Coccus</tp:taxon-name-part>
              <tp:taxon-name-part taxon-name-part-type="species" reg="viridis">viridis</tp:taxon-name-part>
            </tp:taxon-name><tp:taxon-authority>(Green, 1889)</tp:taxon-authority><xref ref-type="fig" rid="F3">Figs 3a</xref><xref ref-type="fig" rid="F4">, 4</xref></tp:nomenclature><tp:treatment-sec sec-type="material" id="SECID0EAXAE"><title>Material.</title><p>K 939, Indonesia, Bali, mountain forest above Lake Buyan, about 1200 m altitude, on leaves of an undetermined tree, 13.XI. 2011, I.A. Gavrilov-Zimin.</p><fig id="F3" position="float" orientation="portrait"><object-id xmlns:xlink="http://www.w3.org/1999/xlink" content-type="arpha" xlink:type="simple">E748D646-A377-5D67-B7FB-544B0F7A56DD</object-id><label>Figure 3.</label><caption><p>Embryonic cells and chromosomes of the studied species (<tp:taxon-name><tp:taxon-name-part taxon-name-part-type="family">Coccidae</tp:taxon-name-part></tp:taxon-name>). <bold>a</bold><italic><tp:taxon-name><tp:taxon-name-part taxon-name-part-type="genus" reg="Coccus">Coccus</tp:taxon-name-part> <tp:taxon-name-part taxon-name-part-type="species" reg="viridis">viridis</tp:taxon-name-part></tp:taxon-name></italic> (2n = 18) <bold>b</bold><italic><tp:taxon-name><tp:taxon-name-part taxon-name-part-type="genus" reg="Discochiton">Discochiton</tp:taxon-name-part> <tp:taxon-name-part taxon-name-part-type="species" reg="expansum">expansum</tp:taxon-name-part></tp:taxon-name></italic> (2n = 18) <bold>c</bold><italic><tp:taxon-name><tp:taxon-name-part taxon-name-part-type="genus" reg="Luzulaspis">Luzulaspis</tp:taxon-name-part> <tp:taxon-name-part taxon-name-part-type="species" reg="australis">australis</tp:taxon-name-part></tp:taxon-name></italic> (2n = 18) <bold>d</bold><italic><tp:taxon-name><tp:taxon-name-part taxon-name-part-type="genus" reg="Megalocryptes">Megalocryptes</tp:taxon-name-part> <tp:taxon-name-part taxon-name-part-type="species" reg="buteae">buteae</tp:taxon-name-part></tp:taxon-name></italic> (2n = 18) <bold>e</bold><italic><tp:taxon-name><tp:taxon-name-part taxon-name-part-type="genus" reg="Megapulvinaria">Megapulvinaria</tp:taxon-name-part> <tp:taxon-name-part taxon-name-part-type="species" reg="maxima">maxima</tp:taxon-name-part></tp:taxon-name></italic> (2n = 20) <bold>f</bold><italic><tp:taxon-name><tp:taxon-name-part taxon-name-part-type="genus" reg="Saccharolecanium">Saccharolecanium</tp:taxon-name-part> <tp:taxon-name-part taxon-name-part-type="species" reg="krugeri">krugeri</tp:taxon-name-part></tp:taxon-name></italic> (2n = 18). Scale bars: 10 µm.</p></caption><graphic xmlns:xlink="http://www.w3.org/1999/xlink" xlink:href="comparative_cytogenetics-14-339-g003.jpg" position="float" orientation="portrait" xlink:type="simple" id="oo_433338.jpg"><uri content-type="original_file" xlink:type="simple">https://binary.pensoft.net/fig/433338</uri></graphic></fig></tp:treatment-sec><tp:treatment-sec sec-type="New data" id="SECID0EF1AE"><title>New data.</title><p>2n = 18; there is no heterochromatinization (and thus no Lecanoid system) in all 50 studied embryos from 3 females, no sperm in spermathecae and no males in the studied population; so, the thelytocous reproduction is characteristic of this species. Complete ovoviviparity. Female reproductive system is of the usual for the soft scales type (Fig. <xref ref-type="fig" rid="F4">4</xref>).</p></tp:treatment-sec><tp:treatment-sec sec-type="comments" id="SECID0EP1AE"><title>Comments.</title><p>The type species of the genus, <italic><tp:taxon-name><tp:taxon-name-part taxon-name-part-type="genus" reg="Coccus">Coccus</tp:taxon-name-part> <tp:taxon-name-part taxon-name-part-type="species" reg="hesperidum">hesperidum</tp:taxon-name-part></tp:taxon-name></italic> Linnaeus, 1758, shows 2n =14 and different variants of parthenogenesis (<xref ref-type="bibr" rid="B26">Thomsen 1927</xref>, <xref ref-type="bibr" rid="B27">1929</xref>, <xref ref-type="bibr" rid="B22">Nur 1979</xref>), whereas two other studied species, <italic><tp:taxon-name><tp:taxon-name-part taxon-name-part-type="genus" reg="Coccus">C.</tp:taxon-name-part> <tp:taxon-name-part taxon-name-part-type="species" reg="longulus">longulus</tp:taxon-name-part></tp:taxon-name></italic> (Douglas, 1887) and <italic><tp:taxon-name><tp:taxon-name-part taxon-name-part-type="genus" reg="Coccus">Coccus</tp:taxon-name-part></tp:taxon-name></italic> sp., were reported by <xref ref-type="bibr" rid="B21">Moharana (1990)</xref> as having 2n=18, but without any comments on genetic system and reproductive peculiarities . All other (more than 110) species of the genus <italic><tp:taxon-name><tp:taxon-name-part taxon-name-part-type="genus" reg="Coccus">Coccus</tp:taxon-name-part></tp:taxon-name></italic> Linnaeus, 1758, are still unstudied cytogenetically.</p><fig id="F4" position="float" orientation="portrait"><object-id xmlns:xlink="http://www.w3.org/1999/xlink" content-type="arpha" xlink:type="simple">7636303E-8867-5D99-9B4A-5869FAD748CE</object-id><label>Figure 4.</label><caption><p>General anatomy of the female reproductive system in the studied species (<tp:taxon-name><tp:taxon-name-part taxon-name-part-type="family">Coccidae</tp:taxon-name-part></tp:taxon-name>).</p></caption><graphic xmlns:xlink="http://www.w3.org/1999/xlink" xlink:href="comparative_cytogenetics-14-339-g004.jpg" position="float" orientation="portrait" xlink:type="simple" id="oo_433339.jpg"><uri content-type="original_file" xlink:type="simple">https://binary.pensoft.net/fig/433339</uri></graphic></fig><fig id="F5" position="float" orientation="portrait"><object-id xmlns:xlink="http://www.w3.org/1999/xlink" content-type="arpha" xlink:type="simple">646AE0A1-ADBA-5C2C-900A-985010D81D68</object-id><label>Figure 5.</label><caption><p>Females of some species on twigs of host plants. <bold>a</bold><italic><tp:taxon-name><tp:taxon-name-part taxon-name-part-type="genus" reg="Gossypariella">Gossypariella</tp:taxon-name-part> <tp:taxon-name-part taxon-name-part-type="species" reg="siamensis">siamensis</tp:taxon-name-part></tp:taxon-name></italic><bold>b</bold><italic><tp:taxon-name><tp:taxon-name-part taxon-name-part-type="genus" reg="Megapulvinaria">Megapulvinaria</tp:taxon-name-part> <tp:taxon-name-part taxon-name-part-type="species" reg="maxima">maxima</tp:taxon-name-part></tp:taxon-name></italic><bold>c</bold><italic><tp:taxon-name><tp:taxon-name-part taxon-name-part-type="genus" reg="Megalocryptes">Megalocryptes</tp:taxon-name-part> <tp:taxon-name-part taxon-name-part-type="species" reg="buteae">buteae</tp:taxon-name-part></tp:taxon-name></italic> (with a colony of <italic><tp:taxon-name><tp:taxon-name-part taxon-name-part-type="genus" reg="Kerria">Kerria</tp:taxon-name-part></tp:taxon-name></italic> sp. at the background) <bold>d</bold><italic><tp:taxon-name><tp:taxon-name-part taxon-name-part-type="genus" reg="Saccharolecanium">Saccharolecanium</tp:taxon-name-part> <tp:taxon-name-part taxon-name-part-type="species" reg="krugeri">krugeri</tp:taxon-name-part></tp:taxon-name></italic>.</p></caption><graphic xmlns:xlink="http://www.w3.org/1999/xlink" xlink:href="comparative_cytogenetics-14-339-g005.jpg" position="float" orientation="portrait" xlink:type="simple" id="oo_433340.jpg"><uri content-type="original_file" xlink:type="simple">https://binary.pensoft.net/fig/433340</uri></graphic></fig></tp:treatment-sec><ref-list><ref id="B26"><mixed-citation xmlns:xlink="http://www.w3.org/1999/xlink" xlink:type="simple"><person-group><name name-style="western"><surname>Thomsen</surname><given-names>M</given-names></name></person-group> (<year>1927</year>) Studien über die partenogenese bei einigen Cocciden und Aleyrodiden. Zeitschrift für Zellforschung und Mikroskopische Anatomie 5(1/2): 1–116. <ext-link xlink:type="simple" ext-link-type="doi" xlink:href="10.1007/BF00398903">https://doi.org/10.1007/BF00398903</ext-link></mixed-citation></ref><ref id="B27"><mixed-citation xmlns:xlink="http://www.w3.org/1999/xlink" xlink:type="simple"><person-group><name name-style="western"><surname>Thomsen</surname><given-names>M</given-names></name></person-group> (<year>1929</year>) Sex-determination in <italic><tp:taxon-name><tp:taxon-name-part taxon-name-part-type="genus">Lecanium</tp:taxon-name-part></tp:taxon-name></italic>. In: Jordan K, Horn W (Eds) Fourth International Congress of Entomology, Ithaca, August 1928, 2, Ithaca, 18–24.</mixed-citation></ref><ref id="B22"><mixed-citation xmlns:xlink="http://www.w3.org/1999/xlink" xlink:type="simple"><person-group><name name-style="western"><surname>Nur</surname><given-names>U</given-names></name></person-group> (<year>1979</year>) <article-title>Gonoid thelytoky in soft scale insects (<tp:taxon-name><tp:taxon-name-part taxon-name-part-type="family">Coccidae</tp:taxon-name-part></tp:taxon-name>: <tp:taxon-name><tp:taxon-name-part taxon-name-part-type="suborder">Homoptera</tp:taxon-name-part></tp:taxon-name>).</article-title><source>Chromosoma (Berlin)</source><volume>72</volume>: <fpage>89</fpage>–<lpage>104</lpage>. <ext-link xlink:type="simple" ext-link-type="doi" xlink:href="10.1007/BF00286431">https://doi.org/10.1007/BF00286431</ext-link></mixed-citation></ref><ref id="B21"><mixed-citation xmlns:xlink="http://www.w3.org/1999/xlink" xlink:type="simple"><person-group><name name-style="western"><surname>Moharana</surname><given-names>S</given-names></name></person-group> (<year>1990</year>) Cytotaxonomy of coccids (<tp:taxon-name><tp:taxon-name-part taxon-name-part-type="suborder">Homoptera</tp:taxon-name-part></tp:taxon-name>: <tp:taxon-name><tp:taxon-name-part taxon-name-part-type="superfamily">Coccoidea</tp:taxon-name-part></tp:taxon-name>). Proceedings of the VI International Symposium of Scale Insect Studies. Krakow, August 6–12, 1990, 2. Krakow, 47–54.</mixed-citation></ref></ref-list></tp:taxon-treatment>
