# Supplementary material for: Chromosomal and reproductive features of some Oriental and Australasian scale insects (Homoptera, Coccinea)
Source: Comp Cytogenet. 2020 Jul 20;14(3):339–52. doi: 10.3897/CompCytogen.v14i3.53367 (PMC7387363; doi:10.3897/CompCytogen.v14i3.53367)
Supplement: XML Treatment for Discochiton expansum [file CompCytogen.v14i3.53367-treatment9.xml]

<!DOCTYPE tp:taxon-treatment
  PUBLIC "-//TaxonX//DTD Taxonomic Treatment Publishing DTD v0 20100105//EN" "tax-treatment-NSO.dtd">
<tp:taxon-treatment xmlns:tp="http://www.plazi.org/taxpub"><tp:treatment-meta><kwd-group><label>Taxon classification</label><kwd><named-content xmlns:xlink="http://www.w3.org/1999/xlink" content-type="kingdom">Animalia</named-content></kwd><kwd><named-content xmlns:xlink="http://www.w3.org/1999/xlink" content-type="order">Hemiptera</named-content></kwd><kwd><named-content xmlns:xlink="http://www.w3.org/1999/xlink" content-type="family">Coccidae</named-content></kwd></kwd-group><mixed-citation publication-type="journal"><person-group><name><surname>Gavrilov-Zimin</surname><given-names>Ilya A.</given-names></name></person-group><article-title>Chromosomal and reproductive features of some Oriental and Australasian scale insects (<tp:taxon-name><tp:taxon-name-part taxon-name-part-type="suborder">Homoptera</tp:taxon-name-part></tp:taxon-name>, <tp:taxon-name><tp:taxon-name-part taxon-name-part-type="infraorder">Coccinea</tp:taxon-name-part></tp:taxon-name>)</article-title><source>Comp Cytogenet</source><day>20</day><month>7</month><year>2020</year><volume>14</volume><issue>3</issue><fpage>339</fpage><lpage>352</lpage><pub-id pub-id-type="doi">10.3897/CompCytogen.v14i3.53367</pub-id></mixed-citation></tp:treatment-meta><tp:nomenclature><tp:taxon-name><object-id xmlns:xlink="http://www.w3.org/1999/xlink" content-type="arpha" xlink:type="simple">F47D985E-A5E1-56D0-94B5-4C9B6A024279</object-id>
              <tp:taxon-name-part taxon-name-part-type="genus" reg="Discochiton">Discochiton</tp:taxon-name-part>
              <tp:taxon-name-part taxon-name-part-type="species" reg="expansum">expansum</tp:taxon-name-part>
            </tp:taxon-name><tp:taxon-authority>(Green, 1896)</tp:taxon-authority><xref ref-type="fig" rid="F3">Figs 3b</xref><xref ref-type="fig" rid="F4">, 4</xref></tp:nomenclature><tp:treatment-sec sec-type="material" id="SECID0EQAAG"><title>Material.</title><p>K 1121, Thailand, Malay Peninsula, Khao Lak, forest above the city, on leaves of an undetermined bush, 8.XI. 2013, I.A. Gavrilov-Zimin.</p></tp:treatment-sec><tp:treatment-sec sec-type="New data" id="SECID0EVAAG"><title>New data.</title><p>2n = 18; bisexual reproduction with a Lecanoid heterochromatinization in male embryos. Complete ovoviviparity. Female reproductive system has the usual structure, but accessory glands are poorly visible (Fig. <xref ref-type="fig" rid="F4">4</xref>).</p></tp:treatment-sec><tp:treatment-sec sec-type="comments" id="SECID0E6AAG"><title>Comments.</title><p>The recently erected genus <italic><tp:taxon-name><tp:taxon-name-part taxon-name-part-type="genus" reg="Discochiton">Discochiton</tp:taxon-name-part></tp:taxon-name></italic> Hodgson &amp; Williams, 2018 comprises 21 species, and <italic><tp:taxon-name><tp:taxon-name-part taxon-name-part-type="genus" reg="Discochiton">D.</tp:taxon-name-part> <tp:taxon-name-part taxon-name-part-type="species" reg="expansum">expansum</tp:taxon-name-part></tp:taxon-name></italic> is the first species of the genus studied cytogenetically.</p></tp:treatment-sec><tp:treatment-sec><!--Section generated to contain objects referenced in tp:taxon-treatment.--><fig id="F3" position="float" orientation="portrait"><object-id xmlns:xlink="http://www.w3.org/1999/xlink" content-type="arpha" xlink:type="simple">E748D646-A377-5D67-B7FB-544B0F7A56DD</object-id><label>Figure 3.</label><caption><p>Embryonic cells and chromosomes of the studied species (<tp:taxon-name><tp:taxon-name-part taxon-name-part-type="family">Coccidae</tp:taxon-name-part></tp:taxon-name>). <bold>a</bold><italic><tp:taxon-name><tp:taxon-name-part taxon-name-part-type="genus" reg="Coccus">Coccus</tp:taxon-name-part> <tp:taxon-name-part taxon-name-part-type="species" reg="viridis">viridis</tp:taxon-name-part></tp:taxon-name></italic> (2n = 18) <bold>b</bold><italic><tp:taxon-name><tp:taxon-name-part taxon-name-part-type="genus" reg="Discochiton">Discochiton</tp:taxon-name-part> <tp:taxon-name-part taxon-name-part-type="species" reg="expansum">expansum</tp:taxon-name-part></tp:taxon-name></italic> (2n = 18) <bold>c</bold><italic><tp:taxon-name><tp:taxon-name-part taxon-name-part-type="genus" reg="Luzulaspis">Luzulaspis</tp:taxon-name-part> <tp:taxon-name-part taxon-name-part-type="species" reg="australis">australis</tp:taxon-name-part></tp:taxon-name></italic> (2n = 18) <bold>d</bold><italic><tp:taxon-name><tp:taxon-name-part taxon-name-part-type="genus" reg="Megalocryptes">Megalocryptes</tp:taxon-name-part> <tp:taxon-name-part taxon-name-part-type="species" reg="buteae">buteae</tp:taxon-name-part></tp:taxon-name></italic> (2n = 18) <bold>e</bold><italic><tp:taxon-name><tp:taxon-name-part taxon-name-part-type="genus" reg="Megapulvinaria">Megapulvinaria</tp:taxon-name-part> <tp:taxon-name-part taxon-name-part-type="species" reg="maxima">maxima</tp:taxon-name-part></tp:taxon-name></italic> (2n = 20) <bold>f</bold><italic><tp:taxon-name><tp:taxon-name-part taxon-name-part-type="genus" reg="Saccharolecanium">Saccharolecanium</tp:taxon-name-part> <tp:taxon-name-part taxon-name-part-type="species" reg="krugeri">krugeri</tp:taxon-name-part></tp:taxon-name></italic> (2n = 18). Scale bars: 10 µm.</p></caption><graphic xmlns:xlink="http://www.w3.org/1999/xlink" xlink:href="comparative_cytogenetics-14-339-g003.jpg" position="float" orientation="portrait" xlink:type="simple" id="oo_433338.jpg"><uri content-type="original_file" xlink:type="simple">https://binary.pensoft.net/fig/433338</uri></graphic></fig><fig id="F4" position="float" orientation="portrait"><object-id xmlns:xlink="http://www.w3.org/1999/xlink" content-type="arpha" xlink:type="simple">7636303E-8867-5D99-9B4A-5869FAD748CE</object-id><label>Figure 4.</label><caption><p>General anatomy of the female reproductive system in the studied species (<tp:taxon-name><tp:taxon-name-part taxon-name-part-type="family">Coccidae</tp:taxon-name-part></tp:taxon-name>).</p></caption><graphic xmlns:xlink="http://www.w3.org/1999/xlink" xlink:href="comparative_cytogenetics-14-339-g004.jpg" position="float" orientation="portrait" xlink:type="simple" id="oo_433339.jpg"><uri content-type="original_file" xlink:type="simple">https://binary.pensoft.net/fig/433339</uri></graphic></fig></tp:treatment-sec></tp:taxon-treatment>
