# Supplementary material for: Chromosomal and reproductive features of some Oriental and Australasian scale insects (Homoptera, Coccinea)
Source: Comp Cytogenet. 2020 Jul 20;14(3):339–52. doi: 10.3897/CompCytogen.v14i3.53367 (PMC7387363; doi:10.3897/CompCytogen.v14i3.53367)
Supplement: XML Treatment for Luzulaspis australis [file CompCytogen.v14i3.53367-treatment11.xml]

<!DOCTYPE tp:taxon-treatment
  PUBLIC "-//TaxonX//DTD Taxonomic Treatment Publishing DTD v0 20100105//EN" "tax-treatment-NSO.dtd">
<tp:taxon-treatment xmlns:tp="http://www.plazi.org/taxpub"><tp:treatment-meta><kwd-group><label>Taxon classification</label><kwd><named-content xmlns:xlink="http://www.w3.org/1999/xlink" content-type="kingdom">Animalia</named-content></kwd><kwd><named-content xmlns:xlink="http://www.w3.org/1999/xlink" content-type="order">Hemiptera</named-content></kwd><kwd><named-content xmlns:xlink="http://www.w3.org/1999/xlink" content-type="family">Coccidae</named-content></kwd></kwd-group><mixed-citation publication-type="journal"><person-group><name><surname>Gavrilov-Zimin</surname><given-names>Ilya A.</given-names></name></person-group><article-title>Chromosomal and reproductive features of some Oriental and Australasian scale insects (<tp:taxon-name><tp:taxon-name-part taxon-name-part-type="suborder">Homoptera</tp:taxon-name-part></tp:taxon-name>, <tp:taxon-name><tp:taxon-name-part taxon-name-part-type="infraorder">Coccinea</tp:taxon-name-part></tp:taxon-name>)</article-title><source>Comp Cytogenet</source><day>20</day><month>7</month><year>2020</year><volume>14</volume><issue>3</issue><fpage>339</fpage><lpage>352</lpage><pub-id pub-id-type="doi">10.3897/CompCytogen.v14i3.53367</pub-id></mixed-citation></tp:treatment-meta><tp:nomenclature><tp:taxon-name><object-id xmlns:xlink="http://www.w3.org/1999/xlink" content-type="arpha" xlink:type="simple">0B11C984-A5FB-5ABA-B1B5-B7E61DDCFB38</object-id>
              <tp:taxon-name-part taxon-name-part-type="genus" reg="Luzulaspis">Luzulaspis</tp:taxon-name-part>
              <tp:taxon-name-part taxon-name-part-type="species" reg="australis">australis</tp:taxon-name-part>
            </tp:taxon-name><tp:taxon-authority>(Maskell, 1894)</tp:taxon-authority><xref ref-type="fig" rid="F3">Figs 3c</xref><xref ref-type="fig" rid="F4">, 4</xref></tp:nomenclature><tp:treatment-sec sec-type="material" id="SECID0EPFAG"><title>Material.</title><p>K 861, Indonesia, New Guinea, vicinity of Jayapura, Entrop, under leaf sheathes of a <tp:taxon-name><tp:taxon-name-part taxon-name-part-type="family">Poaceae</tp:taxon-name-part></tp:taxon-name> grass, 30.X. 2011, I.A. Gavrilov-Zimin.</p></tp:treatment-sec><tp:treatment-sec sec-type="New data" id="SECID0E1FAG"><title>New data.</title><p>2n = 18; bisexual reproduction with a Lecanoid heterochromatinization in male embryos. The eggs are laid in a long wax ovisac at the stage of late anatrepsis; i.e. incomplete ovoviviparity is characteristic of the species. Female reproductive system has the usual structure (Fig. <xref ref-type="fig" rid="F4">4</xref>).</p></tp:treatment-sec><tp:treatment-sec sec-type="comments" id="SECID0EEGAG"><title>Comments.</title><p>The genus <italic><tp:taxon-name><tp:taxon-name-part taxon-name-part-type="genus" reg="Luzulaspis">Luzulaspis</tp:taxon-name-part></tp:taxon-name></italic> Cockerell, 1902 comprises about 25 species, but only one of them, European <italic><tp:taxon-name><tp:taxon-name-part taxon-name-part-type="genus" reg="Luzulaspis">L.</tp:taxon-name-part> <tp:taxon-name-part taxon-name-part-type="species" reg="dactylis">dactylis</tp:taxon-name-part></tp:taxon-name></italic> Green, 1928, has been thus far studied cytogenetically (<xref ref-type="bibr" rid="B5">Gavrilov 2004</xref>). This species was found to have 2n = 18 and a bisexual reproduction with a Lecanoid heterochromatinization as well as presently studied Australasian <italic><tp:taxon-name><tp:taxon-name-part taxon-name-part-type="genus" reg="Luzulaspis">L.</tp:taxon-name-part> <tp:taxon-name-part taxon-name-part-type="species" reg="australis">australis</tp:taxon-name-part></tp:taxon-name></italic>.</p></tp:treatment-sec><tp:treatment-sec><!--Section generated to contain objects referenced in tp:taxon-treatment.--><fig id="F3" position="float" orientation="portrait"><object-id xmlns:xlink="http://www.w3.org/1999/xlink" content-type="arpha" xlink:type="simple">E748D646-A377-5D67-B7FB-544B0F7A56DD</object-id><label>Figure 3.</label><caption><p>Embryonic cells and chromosomes of the studied species (<tp:taxon-name><tp:taxon-name-part taxon-name-part-type="family">Coccidae</tp:taxon-name-part></tp:taxon-name>). <bold>a</bold><italic><tp:taxon-name><tp:taxon-name-part taxon-name-part-type="genus" reg="Coccus">Coccus</tp:taxon-name-part> <tp:taxon-name-part taxon-name-part-type="species" reg="viridis">viridis</tp:taxon-name-part></tp:taxon-name></italic> (2n = 18) <bold>b</bold><italic><tp:taxon-name><tp:taxon-name-part taxon-name-part-type="genus" reg="Discochiton">Discochiton</tp:taxon-name-part> <tp:taxon-name-part taxon-name-part-type="species" reg="expansum">expansum</tp:taxon-name-part></tp:taxon-name></italic> (2n = 18) <bold>c</bold><italic><tp:taxon-name><tp:taxon-name-part taxon-name-part-type="genus" reg="Luzulaspis">Luzulaspis</tp:taxon-name-part> <tp:taxon-name-part taxon-name-part-type="species" reg="australis">australis</tp:taxon-name-part></tp:taxon-name></italic> (2n = 18) <bold>d</bold><italic><tp:taxon-name><tp:taxon-name-part taxon-name-part-type="genus" reg="Megalocryptes">Megalocryptes</tp:taxon-name-part> <tp:taxon-name-part taxon-name-part-type="species" reg="buteae">buteae</tp:taxon-name-part></tp:taxon-name></italic> (2n = 18) <bold>e</bold><italic><tp:taxon-name><tp:taxon-name-part taxon-name-part-type="genus" reg="Megapulvinaria">Megapulvinaria</tp:taxon-name-part> <tp:taxon-name-part taxon-name-part-type="species" reg="maxima">maxima</tp:taxon-name-part></tp:taxon-name></italic> (2n = 20) <bold>f</bold><italic><tp:taxon-name><tp:taxon-name-part taxon-name-part-type="genus" reg="Saccharolecanium">Saccharolecanium</tp:taxon-name-part> <tp:taxon-name-part taxon-name-part-type="species" reg="krugeri">krugeri</tp:taxon-name-part></tp:taxon-name></italic> (2n = 18). Scale bars: 10 µm.</p></caption><graphic xmlns:xlink="http://www.w3.org/1999/xlink" xlink:href="comparative_cytogenetics-14-339-g003.jpg" position="float" orientation="portrait" xlink:type="simple" id="oo_433338.jpg"><uri content-type="original_file" xlink:type="simple">https://binary.pensoft.net/fig/433338</uri></graphic></fig><fig id="F4" position="float" orientation="portrait"><object-id xmlns:xlink="http://www.w3.org/1999/xlink" content-type="arpha" xlink:type="simple">7636303E-8867-5D99-9B4A-5869FAD748CE</object-id><label>Figure 4.</label><caption><p>General anatomy of the female reproductive system in the studied species (<tp:taxon-name><tp:taxon-name-part taxon-name-part-type="family">Coccidae</tp:taxon-name-part></tp:taxon-name>).</p></caption><graphic xmlns:xlink="http://www.w3.org/1999/xlink" xlink:href="comparative_cytogenetics-14-339-g004.jpg" position="float" orientation="portrait" xlink:type="simple" id="oo_433339.jpg"><uri content-type="original_file" xlink:type="simple">https://binary.pensoft.net/fig/433339</uri></graphic></fig></tp:treatment-sec><ref-list><ref id="B5"><mixed-citation xmlns:xlink="http://www.w3.org/1999/xlink" xlink:type="simple"><person-group><name name-style="western"><surname>Gavrilov</surname><given-names>IA</given-names></name></person-group> (<year>2004</year>) <article-title>Taxonomic and cytogenetic studies of scale insects (<tp:taxon-name><tp:taxon-name-part taxon-name-part-type="suborder">Homoptera</tp:taxon-name-part></tp:taxon-name>: <tp:taxon-name><tp:taxon-name-part taxon-name-part-type="infraorder">Coccinea</tp:taxon-name-part></tp:taxon-name>) of European Russia.</article-title><source>Proceedings of the Zoological Institute RAS</source><volume>300</volume>: <fpage>77</fpage>–<lpage>82</lpage>.</mixed-citation></ref></ref-list></tp:taxon-treatment>
